# Supplementary material for: YB-1 AP–CSD Forms Cross-β Amyloid Fibrils Without Secondary-Structure Conversion In Vitro
Source: Int J Mol Sci. 2026 Apr 16;27(8):3553. doi: 10.3390/ijms27083553 (PMC13116819; doi:10.3390/ijms27083553)
Supplement: Supplementary file 1 [file ijms-27-03553-s001.zip]

Archive with 2 entries (2 files):
- ijms-4234853-supplementary.pdf
- Supplementary File S1.pdf
